# Supplementary material for: Immunity against Moraxella catarrhalis requires guanylate‐binding proteins and caspase‐11‐NLRP3 inflammasomes
Source: EMBO J. 2023 Feb 10;42(6):e112558. doi: 10.15252/embj.2022112558 (PMC10015372; doi:10.15252/embj.2022112558)
Supplement: Supplementary file 5 — Source Data for Figure 1 [file EMBJ-42-e112558-s003.zip]

Archive with 23 entries (12 files):
- EMBOJ2022112558_SourceDataForFigure1(D,F,H,I)/
- EMBOJ2022112558_SourceDataForFigure1(D,F,H,I)/.DS_Store
- EMBOJ2022112558_SourceDataForFigure1(D,F,H,I)/D/
- EMBOJ2022112558_SourceDataForFigure1(D,F,H,I)/D/Western Blots.pdf
- EMBOJ2022112558_SourceDataForFigure1(D,F,H,I)/EMBOJ2022112558_SourceDataForFigure1(C,E,G).xlsx
- EMBOJ2022112558_SourceDataForFigure1(D,F,H,I)/F/
- EMBOJ2022112558_SourceDataForFigure1(D,F,H,I)/F/Microscopy Image Bright-Field.pdf
- EMBOJ2022112558_SourceDataForFigure1(D,F,H,I)/H/
- EMBOJ2022112558_SourceDataForFigure1(D,F,H,I)/H/Microscopy Image EM.pdf
- EMBOJ2022112558_SourceDataForFigure1(D,F,H,I)/I/
- EMBOJ2022112558_SourceDataForFigure1(D,F,H,I)/I/Microscopy Image EM.pdf
- __MACOSX/
- __MACOSX/._EMBOJ2022112558_SourceDataForFigure1(D,F,H,I)
- __MACOSX/EMBOJ2022112558_SourceDataForFigure1(D,F,H,I)/
- __MACOSX/EMBOJ2022112558_SourceDataForFigure1(D,F,H,I)/._.DS_Store
- __MACOSX/EMBOJ2022112558_SourceDataForFigure1(D,F,H,I)/D/
- __MACOSX/EMBOJ2022112558_SourceDataForFigure1(D,F,H,I)/D/._Western Blots.pdf
- __MACOSX/EMBOJ2022112558_SourceDataForFigure1(D,F,H,I)/F/
- __MACOSX/EMBOJ2022112558_SourceDataForFigure1(D,F,H,I)/F/._Microscopy Image Bright-Field.pdf
- __MACOSX/EMBOJ2022112558_SourceDataForFigure1(D,F,H,I)/H/
- __MACOSX/EMBOJ2022112558_SourceDataForFigure1(D,F,H,I)/H/._Microscopy Image EM.pdf
- __MACOSX/EMBOJ2022112558_SourceDataForFigure1(D,F,H,I)/I/
- __MACOSX/EMBOJ2022112558_SourceDataForFigure1(D,F,H,I)/I/._Microscopy Image EM.pdf
