# Supplementary material for: Immunity against Moraxella catarrhalis requires guanylate‐binding proteins and caspase‐11‐NLRP3 inflammasomes
Source: EMBO J. 2023 Feb 10;42(6):e112558. doi: 10.15252/embj.2022112558 (PMC10015372; doi:10.15252/embj.2022112558)
Supplement: Supplementary file 5 — Source Data for Figure 1 [file EMBJ-42-e112558-s003.zip › EMBOJ2022112558_SourceDataForFigure1(D,F,H,I)/EMBOJ2022112558_SourceDataForFigure1(C,E,G).xlsx]

## Sheet: Figure 1
Figure 1C
Gene	Protein	Gene Expression (log2 FC)		Gene	Protein	Media (1)	Media (2)	Media (3)	M. cat. (1)	M. cat. (2)	M. cat. (3)	Media (Avg.)	M. cat. (Avg.)
Csf3	G-CSF	10.01		Csf3	G-CSF	0	0	0	4502.9	5086.1	5214	0	4934.33
Ccl11	Eotaxin	3.45		Ccl11	Eotaxin	0	0	0	0	0	0	0	0
CSF2	GM-CSF	3.88		CSF2	GM-CSF	0	0	0	470.2	450.3	508.2	0	476.233
Ifng	IFN-y	5.53		Ifng	IFN-y	0	0	0	40.3	43.2	51.8	0	45.1
Il1a	IL-1α	11.07		Il1a	IL-1α	0	0	0	1615.5	1709.8	1546.1	0	1623.8
Il1b	IL-1β	7.83		Il1b	IL-1β	0	0	1.11	12876.5	10806.4	13880.2	0.37	12521
Il2	IL-2	-4.33		Il2	IL-2	0	0	0	161.3	134.1	161.3	0	152.233
Il4	IL-4	-1.5		Il4	IL-4	0	0	0	0	0	0	0	0
Il3	IL-3	0		Il3	IL-3	0	0	0	0	0	0	0	0
Il5	IL-5	4.49		Il5	IL-5	0	0	0	53	39.1	46.1	0	46.0667
Il6	IL-6	10.34		Il6	IL-6	0	0.72	0	81790	92900	98030	0.24	90906.7
Il7	IL-7	1.95		Il7	IL-7	0	0	0	12.8	17.2	17.2	0	15.7333
Il9	IL-9	0		Il9	IL-9	0	0	0	613.1	638.1	687.6	0	646.267
Il10	IL-10	7.77		Il10	IL-10	0	0	0	45150	43100	46850	0	45033.3
Il12b	IL-12 (p40)	7.91		Il12b	IL-12 (p40)	0	0	0	0	0	18.4	0	6.13333
Il12b	IL-12 (p70)	7.91		Il12b	IL-12 (p70)	0	0	0	134.4	134.4	179.5	0	149.433
Lif	LIF	6.42		Lif	LIF	0	0	0	0	0	0	0	0
Il13	IL-13	3.14		Il13	IL-13	0	0	0	0	0	0	0	0
Cxcl5	LIX	5.48		Cxcl5	LIX	0	0	0	8098.8	7976.6	9612.6	0	8562.67
Il15	IL-15	2.92		Il15	IL-15	0	0	0	88.8	88.8	62	0	79.8667
Il17a	IL-17	3.46		Il17a	IL-17	0	0	0	113.9	118	124.1	0	118.667
Cxcl10	IP-10	7.03		Cxcl10	IP-10	0	0	0	3286.5	3345.8	3543.8	0	3392.03
Cxcl1	KC	6.6		Cxcl1	KC	0	0	0	23650	22060	26640	0	24116.7
Ccl2	MCP-1	8.19		Ccl2	MCP-1	71.49	29.42	19.83	24750	28620	28760	40.2467	27376.7
Ccl3	MIP-1α	4.68		Ccl3	MIP-1α	8.33	5.81	5.81	17088	17088	17088	6.65	17088
Ccl4	MIP-1β	5.55		Ccl4	MIP-1β	62.43	33.21	27.86	21403	21403	21403	41.1667	21403
Csf1	M-CSF	3.64		Csf1	M-CSF	0	0	0	66.6	82.8	74.7	0	74.7
Cxcl2	MIP-2	6		Cxcl2	MIP-2	0	0	0	9986	9986	9986	0	9986
Cxcl9	MIG	5.89		Cxcl9	MIG	0	0	0	30.1	27.4	37	0	31.5
Ccl5	RANTES	9.34		Ccl5	RANTES	0	0	0	3805.7	4149.1	4585.1	0	4179.97
Vegfa	VEGF	2.53		Vegfa	VEGF	0	0	0	21.2	0	23.7	0	14.9667
Tnf	TNF	4.38		Tnf	TNF	0	0	0	2497.4	2921.4	3263.5	0	2894.1
Note: Gene expression fold change is derrived from RNA-sequencing dataset and is the fold change derrived from 3 biological repeats of WT BMDMs left untreated (Media) compared to M. catarrhalis infection
Figure 1E
IL-1β (pg/ml)
	WT			Nlrp3–/–			Nlrc4–/–			Aim2–/–			Asc–/–			Casp1/11–/–			Casp11–/–			GsdmD105N/105N
Med.	0	0	23.6842	0	1.05263	88.2105	31.8803	0	15.4737	31.8803	0	39.4737	0	0	28.4211	31.8803	0	1.23	31.8803	0	31.2632	15.0488	0	32.7368
M. cat.	1980.34	1813.79	1817.79	189.73	81.3684	138.947	1323.98	1822.84	1777.47	1456.89	1783.16	1749.47	189.73	187.053	236	88.9047	63.8947	76.2105	165.309	131.895	53.6842	165.309	54.1053	72.9474
IL-18 (pg/ml)
	WT			Nlrp3–/–			Nlrc4–/–			Aim2–/–			Asc–/–			Casp1/11–/–			Casp11–/–			GsdmD105N/105N
Med.	0	139	72.5	0	137.5	68.625	0	137.25	71	0	132.5	74.125	0	140	74.375	0	206.5	73.125	0	139.5	75.375	0	142.25	132.375
M. cat.	1643	1775.6	2040.87	119.5	9.2	163.25	1767.7	1637.75	1841.25	1876.9	1805	2149	45.4	45.8	132.375	19	22.8	121.625	37.1	59.8	124.75	68.7	20.8	149.625
TNF (pg/ml)
	WT			Nlrp3–/–			Nlrc4–/–			Aim2–/–			Asc–/–			Casp1/11–/–			Casp11–/–			GsdmD105N/105N
Med.	0	117.508	0	0	154.204	125.761	0	160.699	0	0	0	0	0	0	0	0	31.9889	0	0	0	31.9889	0	0	0
M. cat.	5683.44	5000.11	6460.42	6047.46	6874.55	6309.04	6407.02	4982.1	6981.97	5220.8	5081.92	4649.48	6407.02	5596.99	5681.87	6227.75	4905.92	7886.58	5032.95	4649.23	6126.28	5406.98	4522.74	4518.04
% LDH release
	WT			Nlrp3–/–			Nlrc4–/–			Aim2–/–			Asc–/–			Casp1/11–/–			Casp11–/–			GsdmD105N/105N
Med.	5.6	8.7	5.4	7.1	7.4	7.7	6.4	6.8	11.8	5.6	8.7	12.1	5.2	7.3	10.6	6.6	7.7	14.5	5.8	7.3	10.2	6.4	9.5	7.8
M. cat.	72.3	67.7	70	76.7	61.6	74.9	79.6	63.2	71.8	83.7	74.3	70.3	80.1	67.6	56.2	28	30.9	26.8	25.7	29.4	29.6	27.3	30.2	31.9
Figure 1G
Time (hour)	WT Med.		Casp11–/– Med.		WT M. cat.		Casp11–/– M. cat.
0	1.7	1.4	1.2	0.9	0.7	0.3	0.3	0.06
2	1.5	1.1	0.9	0.6	6.9	0.51	1.8	0.73
4	1.9	0.9	1	0.6	16	16.95	1.9	4.7
6	3.1	1.1	1.4	0.6	26.2	25.1	1.7	2.9
8	4.4	1.2	2.2	0.7	31.8	39.3	0.5	2.4
10	5.8	1.2	2.8	0.7	35.1	48.5	1.8	2.5
12	6.9	1.6	3.3	0.9	36.2	49.3	1.4	3
14	7.7	2.1	3.7	1.1	36.9	47.8	2.6	3
16	7.9	2.5	4.2	1.4	37.7	46.5	4.7	2.8
18	8.2	2.9	5	1.8	39.5	45.2	3	2.9
20	9.3	3.8	6.5	2.6	42.9	43.9	3.2	2.8
Time (hour)	WT Med.		Casp11–/– Med.		WT LPS trans.		Casp11–/– LPS trans.
0	1.5	0.5	0.6	0.4	3.2	1.2	2.5	1
2	1.7	0.4	0.6	0.4	11.1	16.8	3.8	1.2
4	2.3	0.5	0.6	0.5	21.2	26.5	3.8	1.3
6	3.2	0.6	0.7	0.7	33.7	37.7	3.6	1.2
8	3	0.7	1.1	1	42.7	48.3	3.3	1.2
10	2.8	0.9	1.5	1.4	48.4	55.6	3.3	1.3
12	2.8	1.4	2	1.7	51.1	60.3	3.3	1.5
14	3	2.3	2.5	2.2	51.2	63.1	3.4	1.7
16	3.8	3.6	3.1	2.8	50.1	64.4	3.5	2
18	5	5.1	3.7	3.4	47.8	65.3	3.8	2.1
20	6.1	6.7	4	4	44.8	65.7	3.8	2.4
