# Supplementary material for: Immunity against Moraxella catarrhalis requires guanylate‐binding proteins and caspase‐11‐NLRP3 inflammasomes
Source: EMBO J. 2023 Feb 10;42(6):e112558. doi: 10.15252/embj.2022112558 (PMC10015372; doi:10.15252/embj.2022112558)
Supplement: Supplementary file 6 — Source Data for Figure 2 [file EMBJ-42-e112558-s002.zip]

Archive with 31 entries (16 files):
- EMBOJ2022112558_SourceDataForFigure2(A,C,G,H,I)/
- EMBOJ2022112558_SourceDataForFigure2(A,C,G,H,I)/.DS_Store
- EMBOJ2022112558_SourceDataForFigure2(A,C,G,H,I)/A/
- EMBOJ2022112558_SourceDataForFigure2(A,C,G,H,I)/A/Western Blots.pdf
- EMBOJ2022112558_SourceDataForFigure2(A,C,G,H,I)/C/
- EMBOJ2022112558_SourceDataForFigure2(A,C,G,H,I)/C/Western Blots.pdf
- EMBOJ2022112558_SourceDataForFigure2(A,C,G,H,I)/E/
- EMBOJ2022112558_SourceDataForFigure2(A,C,G,H,I)/E/Western Blots.pdf
- EMBOJ2022112558_SourceDataForFigure2(A,C,G,H,I)/EMBOJ2022112558_SourceDataForFigure2(B,D,F).xlsx
- EMBOJ2022112558_SourceDataForFigure2(A,C,G,H,I)/G/
- EMBOJ2022112558_SourceDataForFigure2(A,C,G,H,I)/G/Coomassie Gel.pdf
- EMBOJ2022112558_SourceDataForFigure2(A,C,G,H,I)/H/
- EMBOJ2022112558_SourceDataForFigure2(A,C,G,H,I)/H/Microscopy Image EM.pdf
- EMBOJ2022112558_SourceDataForFigure2(A,C,G,H,I)/I/
- EMBOJ2022112558_SourceDataForFigure2(A,C,G,H,I)/I/Microscopy Image EM.pdf
- __MACOSX/
- __MACOSX/._EMBOJ2022112558_SourceDataForFigure2(A,C,G,H,I)
- __MACOSX/EMBOJ2022112558_SourceDataForFigure2(A,C,G,H,I)/
- __MACOSX/EMBOJ2022112558_SourceDataForFigure2(A,C,G,H,I)/._.DS_Store
- __MACOSX/EMBOJ2022112558_SourceDataForFigure2(A,C,G,H,I)/A/
- __MACOSX/EMBOJ2022112558_SourceDataForFigure2(A,C,G,H,I)/A/._Western Blots.pdf
- __MACOSX/EMBOJ2022112558_SourceDataForFigure2(A,C,G,H,I)/C/
- __MACOSX/EMBOJ2022112558_SourceDataForFigure2(A,C,G,H,I)/C/._Western Blots.pdf
- __MACOSX/EMBOJ2022112558_SourceDataForFigure2(A,C,G,H,I)/E/
- __MACOSX/EMBOJ2022112558_SourceDataForFigure2(A,C,G,H,I)/E/._Western Blots.pdf
- __MACOSX/EMBOJ2022112558_SourceDataForFigure2(A,C,G,H,I)/G/
- __MACOSX/EMBOJ2022112558_SourceDataForFigure2(A,C,G,H,I)/G/._Coomassie Gel.pdf
- __MACOSX/EMBOJ2022112558_SourceDataForFigure2(A,C,G,H,I)/H/
- __MACOSX/EMBOJ2022112558_SourceDataForFigure2(A,C,G,H,I)/H/._Microscopy Image EM.pdf
- __MACOSX/EMBOJ2022112558_SourceDataForFigure2(A,C,G,H,I)/I/
- __MACOSX/EMBOJ2022112558_SourceDataForFigure2(A,C,G,H,I)/I/._Microscopy Image EM.pdf
