# Supplementary material for: Immunity against Moraxella catarrhalis requires guanylate‐binding proteins and caspase‐11‐NLRP3 inflammasomes
Source: EMBO J. 2023 Feb 10;42(6):e112558. doi: 10.15252/embj.2022112558 (PMC10015372; doi:10.15252/embj.2022112558)
Supplement: Supplementary file 6 — Source Data for Figure 2 [file EMBJ-42-e112558-s002.zip › EMBOJ2022112558_SourceDataForFigure2(A,C,G,H,I)/EMBOJ2022112558_SourceDataForFigure2(B,D,F).xlsx]

## Sheet: Figure 2
Figure 2B
IL-1β (pg/ml)
	WT			Nlrp3–/–			Casp11–/–			Aim2–/–
Med.	0	0	0	0	0	0	0	0	0	0	0	0
M. cat.	7792	4750	9527	74	129	74	219	297	176	8067.5	4047.76	10048.1
ΔIpxA	10843	7580	14348	74	74	129	129	176	176	12643	8444	14314.8
IL-18 (pg/ml)
	WT			Nlrp3–/–			Casp11–/–			Aim2–/–
Med.	52.4	64.4	56.4	51.0667	57.7333	37.7333	55.0667	71.0667	55.0667	60.4	52.4	45.7333
LOS trans.	2516.4	2233.73	1520.4	23.0667	25.7333	13.7333	69.7333	80.4	79.0667	1255.07	1531.07	2355.07
LPS trans.	1923.07	2047.07	1464.4	28.4	29.7333	25.7333	79.0667	77.7333	67.0667	1681.73	1707.07	1459.07
TNF (pg/ml)
	WT			Nlrp3–/–			Casp11–/–			Aim2–/–
Med.	0	0	0	0	0	20	0	20	20	0	0	20
M. cat.	4217	3034	2658	3094	3415	2812	3021	3298	4340	5132	4954	4346
ΔIpxA	3551	3717	3467	3840	3047	3708	3828	3344	3897	4291	4072	4471
% LDH release
	WT			Nlrp3–/–			Casp11–/–			Aim2–/–
Med.	0	2.9	2.9	0	2.9	2.6	0	2.6	2.1	0	3.6	3.2
M. cat.	43	35.2	23.9	39.9	34.9	25.5	3.8	5.1	4	33	44.6	48.5
ΔIpxA	26.8	31.4	43.9	33	29.8	45	4.1	3.5	5.3	29.5	42.6	51.9
Figure 2D
IL-1β (pg/ml)
	WT			Nlrp3–/–			Casp11–/–
Med.	68	68	33	31	31	33	68	31	33
M. cat.	1661	1813	2697	134	140	97.4	263	95.5	170.4
ΔIpxA	226	62	113	124	30.5	18.4	262	62	18.4
IL-18 (pg/ml)
	WT			Nlrp3–/–			Casp11–/–
Med.	64.943	68.2931	33.0588	66.4319	75.8866	60.353	68.442	74.3232	25.882
M. cat.	1094.08	1099.59	968.706	128.235	113.176	102.823	133.059	134	102.235
ΔIpxA	56.824	99.059	111.412	96.235	118.588	93.5294	64.118	125.529	84.1176
TNF (pg/ml)
	WT			Nlrp3–/–			Casp11–/–
Med.	73	93	33	35	35	25	93	35	21
M. cat.	5360	5480	4109	5120	6317	2284	6770	4746	3740
ΔIpxA	1661	3767	2053	1828	3760	2224	2397	2680	3568
% LDH release
	WT			Nlrp3–/–			Casp11–/–
Med.	11.2	12.7	12.4	11	12.7	19	12.7	14.3	15.3
M. cat.	73	75.5	70.4	64.1	73.3	77.8	15.1	32.1	29
ΔIpxA	22.9	30.9	25	16.1	32.4	30.6	19.1	29.9	29.3
Figure 2F
IL-1β (pg/ml)
	WT			Nlrp3–/–			Casp11–/–
Med.	16	16	31.5	16	0	31.5	16	16	31.5
M. cat.	4629	3370	5191.2	68	74	122	68	74	103.5
ΔIpxA	16	0	66.8	16	0	31.5	16	0	31.5
IL-18 (pg/ml)
	WT			Nlrp3–/–			Casp11–/–
Med.	27.0667	44.4	33.7333	63.0667	77.7333	9.73333	41.7333	49.7333	16.4
M. cat.	640.4	612.4	547.067	29.7333	67.0667	0	83.0667	64.4	0
ΔIpxA	55.0667	57.7333	0	64.4	19.0667	9.73333	53.7333	79.0667	0.4
TNF (pg/ml)
	WT			Nlrp3–/–			Casp11–/–
Med.	30	12	59.8	5	18	31.6	5	5	0
M. cat.	4927	3233	4083.7	5175	4595	5157.8	6217	4477	4985.8
ΔIpxA	2413	2006	1720.3	1947	1632	1677.9	2383	1632.02	1933.5
% LDH release
	WT			Nlrp3–/–			Casp11–/–
Med.	5.6	6.2	5.6	5.6	5.9	5.7	6.1	5.7	6.5
M. cat.	31.2	29.6	36.3	39.8	25.6	34.4	7.1	5.6	7.6
ΔIpxA	6	5.6	6.6	5.7	5.5	5.7	5.8	5.6	5.6
