# Supplementary material for: Immunity against Moraxella catarrhalis requires guanylate‐binding proteins and caspase‐11‐NLRP3 inflammasomes
Source: EMBO J. 2023 Feb 10;42(6):e112558. doi: 10.15252/embj.2022112558 (PMC10015372; doi:10.15252/embj.2022112558)
Supplement: Supplementary file 7 — Source Data for Figure 3 [file EMBJ-42-e112558-s008.zip]

Archive with 11 entries (6 files):
- EMBOJ2022112558_SourceDataForFigure3(A)/
- EMBOJ2022112558_SourceDataForFigure3(A)/.DS_Store
- EMBOJ2022112558_SourceDataForFigure3(A)/A/
- EMBOJ2022112558_SourceDataForFigure3(A)/A/Western Blots.pdf
- EMBOJ2022112558_SourceDataForFigure3(A)/EMBOJ2022112558_SourceDataForFigure3(B,G).xlsx
- __MACOSX/
- __MACOSX/._EMBOJ2022112558_SourceDataForFigure3(A)
- __MACOSX/EMBOJ2022112558_SourceDataForFigure3(A)/
- __MACOSX/EMBOJ2022112558_SourceDataForFigure3(A)/._.DS_Store
- __MACOSX/EMBOJ2022112558_SourceDataForFigure3(A)/A/
- __MACOSX/EMBOJ2022112558_SourceDataForFigure3(A)/A/._Western Blots.pdf
