# Supplementary material for: Immunity against Moraxella catarrhalis requires guanylate‐binding proteins and caspase‐11‐NLRP3 inflammasomes
Source: EMBO J. 2023 Feb 10;42(6):e112558. doi: 10.15252/embj.2022112558 (PMC10015372; doi:10.15252/embj.2022112558)
Supplement: Supplementary file 7 — Source Data for Figure 3 [file EMBJ-42-e112558-s008.zip › EMBOJ2022112558_SourceDataForFigure3(A)/EMBOJ2022112558_SourceDataForFigure3(B,G).xlsx]

## Sheet: Figure 3
Figure 3B
IL-1β (pg/mL)
	WT			Ifnar1–/–
Med.	15.5335	15.5335	15.5335	15.5335	15.5335	15.5335
M. cat.	1518.85	1943.09	1426.11	333.145	325.303	364.278
IL-18 (pg/mL)
	WT			Ifnar1–/–
Med.	24.4	25.7333	40.4	8.4	13.7333	19.0667
M. cat.	572.4	535.067	489.733	52.4	59.0667	77.7333
TNF (pg/mL)
	WT			Ifnar1–/–
Med.	11.6618	4.79966	4.79966	30.2622	0	4.79966
M. cat.	3811.5	4090.81	4097.76	2959.15	2749.35	3270.87
% LDH release
	WT			Ifnar1–/–
Med.	3.2	3.3	3.7	2.9	3.1	3.7
M. cat.	39.9	42.9	44.1	10.3	18.1	9.1
Figure 3G
Gbp1
	WT				Ifnar1–/–
Med.	3.02066	0	0.0722884	6.08059	1.62409e-07	0	0	0.188439
M. cat.	32.5653	41.7094	42.8393	25.404	6.59732	3.82635	5.47781	3.38133
Gbp2
	WT				Ifnar1–/–
Med.	6.54661	6.42773	9.38073	28.424	0.0617234	0.152479	0.130287	1.14921e-07
M. cat.	88.2386	109.476	112.395	88.4548	19.154	18.36	17.2816	16.0755
Gbp3
	WT				Ifnar1–/–
Med.	2.45121	2.13775	5.10094	3.44944	0.903224	2.77773	0.109462	8.1796e-08
M. cat.	61.3049	81.2502	83.2867	63.5486	7.42821	6.92392	7.12002	4.88667
Gbp4
	WT				Ifnar1–/–
Med.	50.3091	57.8937	63.403	64.1961	7.30805	2.8224e-08	8.36822	14.4146
M. cat.	213.99	254.139	254.041	218.716	25.5696	25.9298	16.4743	12.6567
Gbp5
	WT				Ifnar1–/–
Med.	10.9213	9.95859	14.8977	12.7666	0.788551	1.77676	7.0756e-08	0.332265
M. cat.	125.648	158.999	154.965	77.1348	39.4379	41.0056	37.7108	35.6854
Gbp6
	WT				Ifnar1–/–
Med.	7.70122	6.21481	6.10427	5.23811	ND	ND	ND	ND
M. cat.	79.2373	111.042	111.264	85.5933	3.41782	3.68285	2.68438	2.9863
Gbp7
	WT				Ifnar1–/–
Med.	2.24896	2.1458	6.26205	4.67232	1.31715	1.50342	2.6896e-08	0.00253915
M. cat.	33.9728	52.5309	53.8253	38.9685	9.91498	5.67672	1.96127	4.69448
Gbp8
	WT				Ifnar1–/–
Med.	11.9085	10.5227	16.0928	16.2819	5.18244	4.63532	6.15244	2.74502
M. cat.	79.2059	107.191	111.765	82.4412	1.13029	2.01593	1.42968	0.182209
Gbp9
	WT				Ifnar1–/–
Med.	0.0169382	5.1076e-08	5.58323	2.45938	ND	ND	ND	ND
M. cat.	15.3406	31.1601	30.4602	28.797	ND	ND	ND	ND
Gbp10
	WT				Ifnar1–/–
Med.	0.752846	2.84412	3.74594	2.81403	ND	ND	ND	ND
M. cat.	74.0734	104.196	102.82	78.9403	1.20582	2.17704	1.06018	1.67023
Gbp11
	WT				Ifnar1–/–
Med.	10.763	9.492	9.318	10.552	ND	ND	ND	ND
M. cat.	15.828	17.363	15.749	16.661	ND	ND	ND	ND
