# Supplementary material for: Immunity against Moraxella catarrhalis requires guanylate‐binding proteins and caspase‐11‐NLRP3 inflammasomes
Source: EMBO J. 2023 Feb 10;42(6):e112558. doi: 10.15252/embj.2022112558 (PMC10015372; doi:10.15252/embj.2022112558)
Supplement: Supplementary file 8 — Source Data for Figure 4 [file EMBJ-42-e112558-s010.zip]

Archive with 19 entries (10 files):
- EMBOJ2022112558_SourceDataForFigure4(A,C,D)/
- EMBOJ2022112558_SourceDataForFigure4(A,C,D)/.DS_Store
- EMBOJ2022112558_SourceDataForFigure4(A,C,D)/A/
- EMBOJ2022112558_SourceDataForFigure4(A,C,D)/A/Micr. Image Confocal.pdf
- EMBOJ2022112558_SourceDataForFigure4(A,C,D)/C/
- EMBOJ2022112558_SourceDataForFigure4(A,C,D)/C/Microscopy Image Confocal.pdf
- EMBOJ2022112558_SourceDataForFigure4(A,C,D)/D/
- EMBOJ2022112558_SourceDataForFigure4(A,C,D)/D/Western Blots.pdf
- EMBOJ2022112558_SourceDataForFigure4(A,C,D)/EMBOJ2022112558_SourceDataForFigure4(B,E,F,G).xlsx
- __MACOSX/
- __MACOSX/._EMBOJ2022112558_SourceDataForFigure4(A,C,D)
- __MACOSX/EMBOJ2022112558_SourceDataForFigure4(A,C,D)/
- __MACOSX/EMBOJ2022112558_SourceDataForFigure4(A,C,D)/._.DS_Store
- __MACOSX/EMBOJ2022112558_SourceDataForFigure4(A,C,D)/A/
- __MACOSX/EMBOJ2022112558_SourceDataForFigure4(A,C,D)/A/._Micr. Image Confocal.pdf
- __MACOSX/EMBOJ2022112558_SourceDataForFigure4(A,C,D)/C/
- __MACOSX/EMBOJ2022112558_SourceDataForFigure4(A,C,D)/C/._Microscopy Image Confocal.pdf
- __MACOSX/EMBOJ2022112558_SourceDataForFigure4(A,C,D)/D/
- __MACOSX/EMBOJ2022112558_SourceDataForFigure4(A,C,D)/D/._Western Blots.pdf
