# Supplementary material for: Immunity against Moraxella catarrhalis requires guanylate‐binding proteins and caspase‐11‐NLRP3 inflammasomes
Source: EMBO J. 2023 Feb 10;42(6):e112558. doi: 10.15252/embj.2022112558 (PMC10015372; doi:10.15252/embj.2022112558)
Supplement: Supplementary file 8 — Source Data for Figure 4 [file EMBJ-42-e112558-s010.zip › EMBOJ2022112558_SourceDataForFigure4(A,C,D)/EMBOJ2022112558_SourceDataForFigure4(B,E,F,G).xlsx]

## Sheet: Figure 4
Fig. 4B
Repeat 1						Repeat 2
GBP1	GBP2	GBP3	GBP5	GBP7		GBP1	GBP2	GBP3	GBP5	GBP7
25	33.3	40	33.3	0		80	12.5	37.5	28.6	0
0	37.5	40	25	0		75	31.6	65	35.7	0
33.3	50	44.4	60	0		25	28.6	75	33.3	0
26.7	33.3	45.5	37.5	0		33.3	28.6	37.5	62.5	0
33.3	60	33.3	33.3	0		66.7	42.9	83.3	36.8	0
20	16.7	55.6	37.5	0		28.6	75	83.3	50	0
23.5	50	50	33.3	0		66.7	42.9	77.8	40	0
27.3	26.7	90.9	54.5	0		50	27.3	92.9	43.8	0
22.2	27.3	50	62.5	0		50	22.2	84.6	55.6	0
16.7	33.3	30	44.4	0		60	54.5	71.4	44.4	0
33.3	22.2	16.7	80	0		25	66.7	57.1	42.9	0
23.1	25	28.6	57.1	0		44.4	40	52.6	66.7	0
20	30	50	66.7	0		20	27.3	55.6	38.9	0
60	42.9	40	43.8	0		33.3	46.4	60	37.5	0
25	25	57.1	54.5	0		41.7	18.2	60	42.9	0
50	20	42.9	40	0		38.5	25	54.5	40	0
71.4	33.3	37.5	50	0		66.7	18.2	57.1	33.3	0
40	20	57.1	60	0		57.1	80	75	37.5	0
60	40	42.9	41.7	0		28.6	40	50	42.9	0
25	33.3	40	16.7	0		50	42.9	72.7	60	0
25	18.8	50	42.9	0		14.3	10	43.8	57.1	0
44.4	10	60	25	0		42.1	33.3	58.3	44.4	0
15.4	37.5	54.5	27.8	0		16.7	41.2	46.2	44.4	0
23.5	33.3	41.7	37.5	0		57.1	26.7	50	41.7	0
33.3	28.6	55.6	66.7	0		25	33.3	42.9	57.1	0
28.6	63.6	44.4	27.3	0		25	33.3	30	30.8	0
60	71.4	68.8	50	0		11.1	20	33.3	41.7	6.3
20	40	30	33.3	0		50	40	100	57.1	0
50	28.6	31.8	41.7	0		25	50	42.9	50	0
35.3	33.3	66.7	60	0		75	33.3	44.4	33.3	0
33.3	60	50	40	0		55.6	50	85.7	37.5	0
33.3	80	82.4	64.7	0		33.3	25	75	42.9	0
40	60	54.5	33.3	0		50	55.6	60	28.6	0
40	33.3	58.3	40	0		50	33.3	87.5	25	0
33.3	28.6	23.5	46.7	0		22.2	42.9	50	36.4	0
20	33.3	11.1	85.7	0		42.9	40	50	52.9	0
26.7	40	50	66.7	0		40	20	60	40	0
60	58.8	50	44.4	0		36.4	30.8	50	66.7	0
20	20	40	21.4	0		20	60	47.1	50	0
40	25	58.3	62.5	0		50	45.5	57.1	30	0
66.7	42.9	57.1	42.9	0		27.3	25	28.6	20	0
50	16.7	42.9	57.1	0		20	16.7	62.5	58.3	0
8.3	30.8	33.3	62.5	0		33.3	58.3	66.7	50	0
50	23.5	44.4	33.3	0		40	85.7	71.4	27.3	0
44.4	25	42.9	57.1	0		40	33.3	37.5	28.6	0
20	20	50	40	0		25	50	55	37.5	0
50	42.9	20	40	0		37.5	60	70	60	0
100	40	80	50	0		33.3	25	50	62.5	0
33.3	50	68.4	57.1	0		20	41.7	71.4	28.6	0
53.8	16.7	80	40	0		25	50	62.5	35.3	0
Fig. 4E
IL-1β (pg/ml)
	WT			Gbpchr3-KO			Casp11–/–
Med.	33.7	33.7	0	0	0	32.1	33.7	33.7	0
M. cat.	2122.5	1966.4	1970.9	554.5	624.2	208.3	74.9	96.1	59.9
LPS trans.	1710.7	2667.4	2101.4	1537.7	554.5	531.5	33.7	33.7	32.1
IL-18 (pg/ml)
	WT			Gbpchr3-KO			Casp11–/–
Med.	51.125	58.875	19.875	62.875	76.125	41.25	61.25	56.625	55
M. cat.	1026	1007.25	1572.75	404.125	426.125	486.917	194.625	198.25	264.75
LPS trans.	2807.08	2552.58	2247.25	1509.08	2368.08	2051.92	152.917	153.417	141.25
TNF (pg/ml)
	WT			Gbpchr3-KO			Casp11–/–
Med.	0	0	0	0	0	0	0	0	0
M. cat.	1453.15	1237.97	848.3	1523.6	1343.1	1017	1058.75	1352.1	1080.17
LPS trans.	515.4	663.4	457.6	630.1	700	506.9	525.8	492.9	697.05
% LDH release
	WT			Gbpchr3-KO			Casp11–/–
Med.	16.5	12.1	7.5	17.1	11.4	7.3	19.1	13.4	9.7
M. cat.	66.6	64.3	63.9	28.1	23.5	23.1	27.5	15.6	15.5
LPS trans.	77.7	77.9	80.3	69.9	75.8	80.5	5.2	9.3	6.6
Fig. 4F
	WT			Gbpchr3-KO			Ifnar1–/–
4h	236800	249600	224000	224000	185600	140800	222400	257200	268800
8h	7900	6400	6500	9900	11300	11800	13600	16800	16000
12h	1200	2600	1700	7700	6800	5800	5400	5800	4300
Fig. 4G
WT	Gbpchr3-KO	Ifnar1–/–
9	35	5
9	3	11
1	2	17
3	5	16
3	4	5
9	3	7
4	4	13
2	3	4
3	2	5
6	9	4
2	6	19
3	4	7
3	14	10
4	32	8
10	24	16
3	11	14
11	24	18
4	2	12
4	13	9
8	7	13
3	19	17
21	11	22
1	18	27
4	3	10
3	14	15
17	4	4
8	15	18
1	14	15
2	2	4
3	13	37
2	5	18
6	6	9
6	9	5
11	30	3
4	1	11
14	3	17
5	18	22
5	10	12
8	21	18
3	2	5
10	11	13
2	12	4
6	4	10
16	6	2
6	16	4
1	9	14
3	15	23
2	8	13
8	11	3
28	33	23
20	15	14
9	13	32
2	3	10
3	3	24
4	4	10
6	15	17
2	5	20
2	21	19
19	10	9
3	13	7
4	6	15
3	32	14
27	13	18
2	35	8
4	5	13
8	19	8
11	10	21
5	5	3
6	11	11
9	15	27
3	21	22
10	27	12
8	17	18
7	29	5
3	5	13
5	25	4
2	3	10
6	2	2
5	4	4
3	4	14
6	1	20
2	13	13
8	19	3
21	29	22
25	20	24
18	34	32
33	8	10
15	25	14
13	13	10
10	4	17
12	3	20
32	1	19
8	14	9
1	17	7
11	26	15
26	4	14
27	2	18
34	11	8
12	23	13
1	18	8
