# Supplementary material for: Immunity against Moraxella catarrhalis requires guanylate‐binding proteins and caspase‐11‐NLRP3 inflammasomes
Source: EMBO J. 2023 Feb 10;42(6):e112558. doi: 10.15252/embj.2022112558 (PMC10015372; doi:10.15252/embj.2022112558)
Supplement: Supplementary file 9 — Source Data for Figure 5 [file EMBJ-42-e112558-s004.zip]

Archive with 15 entries (8 files):
- EMBOJ2022112558_SourceDataForFigure5(A,C)/
- EMBOJ2022112558_SourceDataForFigure5(A,C)/.DS_Store
- EMBOJ2022112558_SourceDataForFigure5(A,C)/A/
- EMBOJ2022112558_SourceDataForFigure5(A,C)/A/Western Blots.pdf
- EMBOJ2022112558_SourceDataForFigure5(A,C)/C/
- EMBOJ2022112558_SourceDataForFigure5(A,C)/C/Microscopy Image Bright-Field.pdf
- EMBOJ2022112558_SourceDataForFigure5(A,C)/EMBOJ2022112558_SourceDataForFigure5(B).xlsx
- __MACOSX/
- __MACOSX/._EMBOJ2022112558_SourceDataForFigure5(A,C)
- __MACOSX/EMBOJ2022112558_SourceDataForFigure5(A,C)/
- __MACOSX/EMBOJ2022112558_SourceDataForFigure5(A,C)/._.DS_Store
- __MACOSX/EMBOJ2022112558_SourceDataForFigure5(A,C)/A/
- __MACOSX/EMBOJ2022112558_SourceDataForFigure5(A,C)/A/._Western Blots.pdf
- __MACOSX/EMBOJ2022112558_SourceDataForFigure5(A,C)/C/
- __MACOSX/EMBOJ2022112558_SourceDataForFigure5(A,C)/C/._Microscopy Image Bright-Field.pdf
