# Supplementary material for: Immunity against Moraxella catarrhalis requires guanylate‐binding proteins and caspase‐11‐NLRP3 inflammasomes
Source: EMBO J. 2023 Feb 10;42(6):e112558. doi: 10.15252/embj.2022112558 (PMC10015372; doi:10.15252/embj.2022112558)
Supplement: Supplementary file 9 — Source Data for Figure 5 [file EMBJ-42-e112558-s004.zip › EMBOJ2022112558_SourceDataForFigure5(A,C)/EMBOJ2022112558_SourceDataForFigure5(B).xlsx]

## Sheet: Sheet1
Fig. 5B
IL-1β (pg/ml)
	WT			Gbp1–/–			Gbp2–/–			Gbp3–/–			Gbp5–/–			Gbp7–/–			Casp11–/–
Med.	0	31.7	31.8	0	31.7	31.8	0	31.7	31.8	0	0	31.8	0	0	31.8	0	31.7	31.8	0	31.7	31.8
M. cat.	2976.1	3512.7	3597.4	2285	2623	2666.2	334.4	495.9	508.2	1479.9	1596.5	1942.3	2151.8	1300.7	1397.9	2720.2	3361.1	3781.2	246.4	0	31.7
LPS trans.	1103.7	1378.2	1271.2	1021	1287	1225.8	916.4	1266.2	1067.3	850.2	1337.4	981.45	970.5	1098	1389.3	1527.9	1461.2	1413	32.2	0	15.9
IL-18 (pg/ml)
	WT			Gbp1–/–			Gbp2–/–			Gbp3–/–			Gbp5–/–			Gbp7–/–			Casp11–/–
Med.	133.067	105.067	101.067	138.667	107.067	115.467	134.4	109.067	120.8	149.333	119.2	126.533	140.133	115.6	116.533	163.2	120.133	123.867	158.667	127.067	110.533
M. cat.	966.267	1032.27	1084.67	668.667	744.933	713.067	292	436.8	406.533	573.467	396.667	512	620.4	469.6	504	896.933	1025.35	1038.53	202.267	357.333	279.867
LPS trans.	1567.33	1596.93	1879.33	1513.73	1388.13	2272.4	1167.2	1405.87	1623.73	1331.6	1214.93	1974.27	1517.47	1298.4	1898.4	1371.47	1210.93	2005.33	181.733	335.733	175.2
TNF (pg/ml)
	WT			Gbp1–/–			Gbp2–/–			Gbp3–/–			Gbp5–/–			Gbp7–/–			Casp11–/–
Med.	17.1	43.2	0	17.1	0	0	31.5	31.5	32	31.5	0	0	31.5	0	0	17.1	31.5	0	31.5	31.5	0
M. cat.	1879.2	2307.47	1600.93	1840.07	1901.27	1504.13	1983.33	1953.2	1875.87	1991.53	2887.73	1818.53	1848.27	3213.2	1691.53	1608.93	2545.6	1520.8	2215.33	2534.33	1533.33
LPS trans.	533.2	507.7	644.7	467.5	546.7	749.9	410.3	538.4	876	533.2	481.7	576.4	462.8	443.4	606.4	579.7	492	256.1	829.8	485.8	654.8
IL-6 (pg/ml)
	WT			Gbp1–/–			Gbp2–/–			Gbp3–/–			Gbp5–/–			Gbp7–/–			Casp11–/–
Med.	0	18.4	0	17.2	0	0	15.9	0	0	21	0	0	0	18.4	0	0	0	15.9	15.9	0	0
M. cat.	30420	33270	42520	31416.7	42260	35790	32730	26860	24280	28573.3	40040	26550	34126.7	24420	38050	27323.3	37950	44470	34840	35660	51360
LPS trans.	689.2	668.5	851.967	748	756.7	1017.27	618.9	916.5	456.433	710.2	680	425.367	735.4	656.9	396.167	781.9	676.2	430.933	773.5	219	305.5
KC (pg/ml)
	WT			Gbp1–/–			Gbp2–/–			Gbp3–/–			Gbp5–/–			Gbp7–/–			Casp11–/–
Med.	78.2	58.7	123.7	92.1	58.7	86.7	78.2	73.7	86.7	105.7	97.6	160	92.1	97.6	212.6	157.2	66.1	123.7	105.7	81.5	160
M. cat.	11565	9535	11255	23620	9695	11380	17120	9515	6620	16590	9410	10775	22205	6070	10815	16195	7390	7075	11015	10695	9320
LPS trans.	2666.67	4232.6	4428.5	3896.67	3438.53	2728.5	1923.57	3011.07	2032.9	1592.5	3341.33	2534.2	1613.27	4430	2243.7	1170.37	3812	1786.8	1925.2	3597.13	2012.9
% LDH release
	WT			Gbp1–/–			Gbp2–/–			Gbp3–/–			Gbp5–/–			Gbp7–/–			Casp11–/–
Med.	6.3	5.2	6.9	5.5	6.7	7.9	6.5	5.8	8.9	6.8	5.7	7.3	5.5	7.2	7.1	6.1	6.6	7.5	5.1	6.4	6.5
M. cat.	65.2	56.3	74.1	46.8	31.8	40.5	10.1	11.2	12.5	26.4	21.1	40.4	23	16.5	42.2	51.4	54.7	59	5.8	5.4	4.8
LPS trans.	48.2	47.5	51.1	44.6	48.7	49.4	42.1	46.6	49.1	48.3	45	48.9	27.2	43.4	48.6	45	45.4	42	2.7	5.9	4.3
IL-1β (pg/ml)
	WT			Gbp4/8/9–/–			Gbp11–/–			Casp11–/–
Med.	0	0	0	0	0	0	0	0	0	0	0	0
M. cat.	2242.1	2086.1	2178.3	1816.5	2116.3	2271.4	1997.2	2519.9	1687	31.8	232.4	0
LPS trans.	1200.2	2101.7	1110.2	1421.7	1683	796.7	1377.4	1359.9	1465.9	32.2	0	31.8
IL-18 (pg/ml)
	WT			Gbp4/8/9–/–			Gbp11–/–			Casp11–/–
Med.	119.315	0	0	123.633	114.103	0	135.544	128.844	0	0	0	0
M. cat.	1070.94	1119.45	1191.93	1057.54	991.922	1125.23	1318.89	1076.39	1111.38	197.733	218.933	379.867
LPS trans.	807.345	635.077	576	726.347	661.728	709.82	886.406	697.313	796.327	172.267	181.733	175.2
TNF (pg/ml)
	WT			Gbp4/8/9–/–			Gbp11–/–			Casp11–/–
Med.	4.3	4.3	0	0	0	0	31.1	0	0	0	0	0
M. cat.	4820.2	4928.1	3910.95	4731.9	5112.5	4940.9	5361.2	6384.8	5235.5	5153.3	4320.7	4205
LPS trans.	1801.6	1620.1	1372.5	1668.3	1765.5	1233.8	1817.9	2340.1	1635.6	1570.3	1304.1	1198.9
IL-6 (pg/ml)
	WT			Gbp4/8/9–/–			Gbp11–/–			Casp11–/–
Med.	0	0	0	0	0	0	0	0	0	0	0	0
M. cat.	154888	148402	127019	143466	223355	109382	112795	112291	153845	120790	115450	136170
LPS trans.	7483.3	3926.8	5926	5845	6542	4371.4	6350.6	4353.2	8434.6	5189.6	4564.9	5479.5
KC (pg/ml)
	WT			Gbp4/8/9–/–			Gbp11–/–			Casp11–/–
Med.	104.4	167.7	98.9	4.4	167.7	40.2	40.2	111.3	56.7	98.9	89.6	124.3
M. cat.	66108.1	61441.8	50414.6	51347.5	48650.7	50736	59050.1	60076.3	52483	49330	33000	44920
LPS trans.	8998.3	8366.5	7647.5	5852.3	5415.2	3914.3	8604.3	6102.4	5480.9	5932	1244.9	5931.4
% LDH release
	WT			Gbp4/8/9–/–			Gbp11–/–			Casp11–/–
Med.	36.4	16.4	16.3	19.2	9.2	21	20.5	10.5	11.3	3.8	9.4	13.6
M. cat.	58.8	77.4	80.4	52.7	82.1	82	63.9	84.6	83.6	14.8	28.8	17.4
LPS trans.	54.9	71.5	69.2	52	56.5	56.6	56.4	82.4	58.1	12	10.8	10.3
