# Supplementary material for: Immunity against Moraxella catarrhalis requires guanylate‐binding proteins and caspase‐11‐NLRP3 inflammasomes
Source: EMBO J. 2023 Feb 10;42(6):e112558. doi: 10.15252/embj.2022112558 (PMC10015372; doi:10.15252/embj.2022112558)
Supplement: Supplementary file 10 — Source Data for Figure 6 [file EMBJ-42-e112558-s005.zip]

Archive with 19 entries (10 files):
- EMBOJ2022112558_SourceDataForFigure6(A,I,J)/
- EMBOJ2022112558_SourceDataForFigure6(A,I,J)/.DS_Store
- EMBOJ2022112558_SourceDataForFigure6(A,I,J)/A/
- EMBOJ2022112558_SourceDataForFigure6(A,I,J)/A/Microscopy Image EM.pdf
- EMBOJ2022112558_SourceDataForFigure6(A,I,J)/EMBOJ2022112558_SourceDataForFigure6(B,C,D,E,G,H).xlsx
- EMBOJ2022112558_SourceDataForFigure6(A,I,J)/I/
- EMBOJ2022112558_SourceDataForFigure6(A,I,J)/I/Microscopy Image EM.pdf
- EMBOJ2022112558_SourceDataForFigure6(A,I,J)/J/
- EMBOJ2022112558_SourceDataForFigure6(A,I,J)/J/Microscopy Image EM.pdf
- __MACOSX/
- __MACOSX/._EMBOJ2022112558_SourceDataForFigure6(A,I,J)
- __MACOSX/EMBOJ2022112558_SourceDataForFigure6(A,I,J)/
- __MACOSX/EMBOJ2022112558_SourceDataForFigure6(A,I,J)/._.DS_Store
- __MACOSX/EMBOJ2022112558_SourceDataForFigure6(A,I,J)/A/
- __MACOSX/EMBOJ2022112558_SourceDataForFigure6(A,I,J)/A/._Microscopy Image EM.pdf
- __MACOSX/EMBOJ2022112558_SourceDataForFigure6(A,I,J)/I/
- __MACOSX/EMBOJ2022112558_SourceDataForFigure6(A,I,J)/I/._Microscopy Image EM.pdf
- __MACOSX/EMBOJ2022112558_SourceDataForFigure6(A,I,J)/J/
- __MACOSX/EMBOJ2022112558_SourceDataForFigure6(A,I,J)/J/._Microscopy Image EM.pdf
