# Supplementary material for: Immunity against Moraxella catarrhalis requires guanylate‐binding proteins and caspase‐11‐NLRP3 inflammasomes
Source: EMBO J. 2023 Feb 10;42(6):e112558. doi: 10.15252/embj.2022112558 (PMC10015372; doi:10.15252/embj.2022112558)
Supplement: Supplementary file 10 — Source Data for Figure 6 [file EMBJ-42-e112558-s005.zip › EMBOJ2022112558_SourceDataForFigure6(A,I,J)/EMBOJ2022112558_SourceDataForFigure6(B,C,D,E,G,H).xlsx]

## Sheet: Sheet1
Fig. 6B
Hour	Sol. Ctrl.			mGBP2			Kanamycin
1	0.063	0.0552	0.0454	0.0665	0.0485	0.0315	0.0662	0.0456	0.0572
2	0.1714	0.1469	0.141	0.155	0.1411	0.1091	0.0898	0.0729	0.0738
3	0.3952	0.3876	0.4003	0.1757	0.1739	0.1518	0.0877	0.0869	0.0877
4	0.576179	0.505566	0.570455	0.259497	0.251435	0.265721	0.083628	0.083182	0.084676
5	0.74986	0.606653	0.798628	0.286428	0.256158	0.283269	0.084641	0.080507	0.087489
6	1.21443	0.965118	1.20267	0.324796	0.29105	0.307928	0.0915664	0.0887226	0.0953353
Fig. 6C
Repeat 1								Repeat 2
Hour	Sol. Ctrl.		mGBP2		Kanamycin			Hour	Sol. Ctrl.		mGBP2		Kanamycin
1	2380.33	2528.67	2208.33	2088.83	568.333	614.667		1	2856.4	3034.4	2650	2506.6	682	737.6
2	5408	6430.5	3429	4418.33	923.667	862		2	6489.6	7716.6	4114.8	5302	1108.4	1034.4
3	57676.7	55800.3	7191	7000.5	955	950.5		3	69212	66960.4	8629.2	8400.6	1146	1140.6
4	72453	71666.8	14431	13828.3	991.667	1005.67		4	86943.6	86000.2	17317.2	16594	1190	1206.8
5	80465.8	77759	15307.3	15892	1108	1089.5		5	96559	93310.8	18368.8	19070.4	1329.6	1307.4
6	96704	97834.2	18447.7	18288	1174.17	1167.67		6	116045	117401	22137.2	21945.6	1409	1401.2
Fig. 6D
	Sol. Ctrl.			3 µg/mL			30 µg/mL			300 µg/mL
M. cat. viability (%)	100	100	100	29.5	64.3	45.5	0	32.1	18.8	0	0	0
Fig. 6E
	CCCP -			CCCP +			Sol. Ctrl.			mGBP2
M. cat. membrane potential (%)	94.8	85.8	67.8	0.024	0.025	0.062	95.3	94.1	67.3	0	0.08	0.05
Fig. 6G
	Sol. Ctrl.			mGBP2
% NPN uptake	4.1	6.7	0	62.9	78.8	67.8
Fig. 6H
	Sol. Ctrl.			mGBP2
SYTOX+ M. cat. (%)	13	7.4	7.6	87	95.6	98.9
