# Supplementary material for: Immunity against Moraxella catarrhalis requires guanylate‐binding proteins and caspase‐11‐NLRP3 inflammasomes
Source: EMBO J. 2023 Feb 10;42(6):e112558. doi: 10.15252/embj.2022112558 (PMC10015372; doi:10.15252/embj.2022112558)
Supplement: Supplementary file 11 — Source Data for Figure 7 [file EMBJ-42-e112558-s001.zip]

Archive with 1 entries (1 files):
- EMBOJ2022112558_SourceDataForFigure7(A-L).xlsx
