# Supplementary material for: Immunity against Moraxella catarrhalis requires guanylate‐binding proteins and caspase‐11‐NLRP3 inflammasomes
Source: EMBO J. 2023 Feb 10;42(6):e112558. doi: 10.15252/embj.2022112558 (PMC10015372; doi:10.15252/embj.2022112558)
Supplement: Supplementary file 11 — Source Data for Figure 7 [file EMBJ-42-e112558-s001.zip › EMBOJ2022112558_SourceDataForFigure7(A-L).xlsx]

## Sheet: Sheet1
Fig. 7A			Fig. 7B			Fig. 7C			Fig. 7D
CFU			IL-18			CFU			IL-18
WT	Casp11–/–		WT	Casp11–/–		WT	Nlrp3–/–		WT	Nlrp3–/–
13300	72400		57.1724	48.7448		19100	719000		200.716	174.259
8260	1340000		59.0915	49.4925		59800	537000		205.804	163.65
48700	774000		57.2821	48.7448		5820	696000		185.569	168.111
6870	45100		52.8955	46.1812		31300	375000		219.021	160.034
56500	954000		52.9504	44.3119		43500	2620000		188.61	180.467
5460	360000		45.05	14.6145		561	1320000		178.785	161.058
80500	2260000		57.5555	26.4422		2950	5270000		211.945	178.176
36400	1130000		38.432	32.9711		12200	13300000		165.861	170.341
2120	96000		57.1837	2.2555		22700	1390000		165.451	172.571
1120	398000		39.1852	28.8649		33400	2330000		175.978	153.645
							1370000			165.037
Fig. 7E			Fig. 7F			Fig. 7G			Fig. 7H
CFU			IL-18			CFU			IL-18
WT	Gbp1–/–		WT	Gbp1–/–		WT	Gbp2–/–		WT	Gbp2–/–
725	3100		111.292	50.2577		21100	204000		184.039	108.195
1470	388000		67.744	54.2569		30000	85700		129.825	99.7241
2170	758000		63.4018	37.1082		584000	15400		136.218	101.72
3930	600000		74.182	43.5564		14000	546000		144.248	81.7592
667	750000		65.4652	44.0659		200000	2590000		104.15	96.803
769	3670000		80.2705	46.7435		16300	882000		122.664	94.0279
1750	14600		86.1384	37.3626		150000	1370000		124.659	135.995
73100	36700		75.5368	84.3956		85300	4380000		116.373	90.0844
1090	540000		76.7797	74.8352		72500			113.918
8200			77.968			66000			121.232
Fig. 7I			Fig. 7J			Fig. 7K			Fig. 7L
CFU			IL-18			CFU			IL-18
WT	Gbp3–/–		WT	Gbp3–/–		WT	Gbp5–/–		WT	Gbp5–/–
1040	385000		117.332	0.0541835		8240	1070000		88.5714	53.0159
515	3760		75.4582	27.0311		20900	482000		134.653	19.4444
7980	216000		110.761	1.3138		3660	448000		99.5833	27.3016
641	95800		105.235	81.5728		1650	244000		81.0318	4.51389
926	25600		166.281	31.5972		5690	1540000		63.4028	67.5926
22800	51500		153.305	32.3597			771000			31.1728
909	55400		118.308	101.406			278000			33.2639
2050	67500		173.516	60.5756			711000			61.5555
9370			78.745
400			96.1111
